# Supplementary material for: LC-MS/MS Analysis Elucidates a Daily Rhythm in Orexin A Concentration in the Rat Vitreous Body
Source: Molecules. 2021 Aug 19;26(16):5036. doi: 10.3390/molecules26165036 (PMC8401233; doi:10.3390/molecules26165036)
Supplement: Supplementary file 1 [file molecules-26-05036-s001.zip]

Archive with 1 entries (1 files):
- molecules-1310971-supplementary.pdf
